# Supplementary material for: Carbon Nanofibers Decorated by MoS2 Nanosheets with Tunable Quantity as Self-Supporting Anode for High-Performance Lithium Ion Batteries
Source: Nanomaterials (Basel). 2023 Sep 30;13(19):2689. doi: 10.3390/nano13192689 (PMC10574418; doi:10.3390/nano13192689)
Supplement: Supplementary file 1 [file nanomaterials-13-02689-s001.zip]

Archive with 1 entries (1 files):
- nanomaterials-2606601-supplementary.pdf
